# Supplementary material for: Environmental isolation explains Iberian genetic diversity in the highly homozygous model grass Brachypodium distachyon
Source: BMC Evol Biol. 2017 Jun 15;17:139. doi: 10.1186/s12862-017-0996-x (PMC5472904; doi:10.1186/s12862-017-0996-x)
Supplement: Supplementary file 1 — Genotypes of the studied Spanish Brachypodium distachyon individuals based on nSSR analysis (TXT 12 kb) [file 12862_2017_996_MOESM1_ESM.txt]

Table S1. Genotypes of the studied Spanish Brachypodium distachyon individuals based on nSSR analysis.										
										
Individual\locus		ALB006	ALB022	ALB040	ALB050	ALB086	ALB087	ALB139	ALB165	ALB181	ALB311
Pop ALM										
ALM1				366:366	354:354	182:182	221:221	190:190	192:192	308:308	195:195	238:238	250:250
ALM2				366:366	354:354	182:182	221:221	190:190	192:192	308:308	195:195	238:238	250:250
ALM3				366:366	354:354	182:182	221:221	190:190	192:192	308:308	195:195	238:238	250:250
ALM4				366:366	354:354	182:182	221:221	190:190	192:192	308:308	195:195	238:238	250:250
ALM5				366:366	354:354	182:182	221:221	190:190	192:192	308:308	195:195	238:238	250:250
ALM6				366:366	354:354	182:182	221:221	190:190	192:192	308:308	195:195	238:238	250:250
ALM7				366:366	354:354	182:182	221:221	190:190	192:192	308:308	195:195	238:238	250:250
ALM8				366:366	354:354	182:182	221:221	190:190	192:192	308:308	195:195	238:238	250:250
ALM9				366:366	354:354	182:182	221:221	190:190	192:192	308:308	195:195	238:238	250:250
ALM10				366:366	354:354	182:182	225:225	190:190	192:192	308:308	195:195	238:238	250:250
ALM11				366:366	354:354	182:182	221:221	190:190	192:192	308:308	195:195	238:238	250:250
ALM12				366:366	354:354	182:182	221:221	190:190	192:192	308:308	195:195	238:238	250:250
ALM13				366:366	354:354	182:182	221:221	190:190	192:192	308:308	195:195	238:238	250:250
Pop GRAZ    				
GRAZ14				366:366	354:354	182:182	221:221	190:190	192:192	308:308	195:195	238:238	250:250
GRAZ15				366:366	354:354	182:182	221:221	190:190	192:192	308:308	195:195	238:238	250:250
GRAZ16				366:366	354:354	182:182	221:221	190:190	192:192	308:308	195:195	238:238	250:250
GRAZ17				366:366	354:354	182:182	221:221	190:190	192:192	308:308	195:195	238:238	250:250
GRAZ18				366:366	354:354	182:182	225:225	190:190	192:192	308:308	195:195	238:238	250:250
GRAZ19				366:366	354:354	182:182	221:221	190:190	192:192	308:308	195:195	238:238	250:250
GRAZ20				366:366	354:354	182:182	221:221	190:190	192:192	308:308	195:195	238:238	250:250
GRAZ21				366:366	354:354	182:182	221:221	190:190	192:192	308:308	195:195	238:238	250:250
Pop VAL 		
VAL22				360:360	356:356	182:182	217:217	196:196	202:202	308:308	201:201	238:238	246:246
VAL23				360:360	356:356	182:182	217:217	196:196	202:202	308:308	201:201	238:238	246:246
VAL24				360:360	356:356	182:182	217:217	196:196	202:202	308:308	201:201	238:238	246:246
VAL25				360:360	356:356	182:182	217:217	196:196	202:202	308:308	201:201	238:238	246:246
VAL26				360:360	356:356	182:182	217:217	196:196	202:202	308:308	201:201	238:238	246:246
VAL27				360:360	356:356	182:182	217:217	196:196	202:202	308:308	201:201	238:238	246:246
VAL28				360:360	356:356	182:182	217:217	196:196	202:202	308:308	201:201	238:238	246:246
VAL29				360:360	356:356	182:182	217:217	196:196	202:202	308:308	201:201	238:238	246:246
Pop  LEO   		
LEO30				360:360	356:356	182:182	217:217	196:196	202:202	308:308	201:201	238:238	246:246
LEO31				360:360	356:356	182:182	217:217	196:196	202:202	308:308	201:201	238:238	246:246
LEO32				360:360	356:356	182:182	217:217	196:196	202:202	308:308	201:201	238:238	246:246
LEO33				360:360	356:356	182:182	217:217	196:196	202:202	308:308	201:201	238:238	246:246
LEO34				360:360	356:356	182:182	217:217	196:196	202:202	308:308	201:201	238:238	246:246
LEO35				360:360	356:356	182:182	217:217	196:196	202:202	308:308	201:201	238:238	246:246
LEO36				360:360	356:356	182:182	217:217	196:196	202:202	308:308	201:201	238:238	246:246
LEO37				360:360	356:356	182:182	217:217	196:196	202:202	308:308	201:201	238:238	246:246
LEO38				360:360	356:356	182:182	217:217	196:196	202:202	308:308	201:201	238:238	246:246
LEO39				360:360	356:356	182:182	217:217	196:196	202:202	308:308	201:201	238:238	246:246
Pop OUR    		
OUR40				360:360	356:356	182:182	217:217	196:196	202:202	308:308	191:191	238:238	246:246
OUR41				360:360	356:356	182:182	217:217	196:196	202:202	308:308	191:191	238:238	246:246
OUR42				360:360	356:356	182:182	217:217	196:196	202:202	308:308	191:191	238:238	246:246
OUR43				360:360	356:356	182:182	217:217	196:196	202:202	308:308	191:191	238:238	246:246
OUR44				360:360	356:356	182:182	217:217	196:196	202:202	308:308	191:191	238:238	246:246
OUR45				360:360	356:356	182:182	217:217	196:196	202:202	308:308	191:191	238:238	246:246
OUR46				360:360	356:356	182:182	217:217	196:196	202:202	308:308	191:191	238:238	246:246
OUR47				360:360	356:356	182:182	217:217	196:196	202:202	308:308	191:191	238:238	246:246
OUR48				360:360	356:356	182:182	217:217	196:196	202:202	308:308	191:191	238:238	246:246
Pop ZAR    		
ZAR49				368:368	358:358	176:176	231:231	198:198	200:200	310:310	179:179	238:238	246:246
ZAR50				374:374	358:358	176:182	231:231	198:198	200:200	310:310	179:179	238:238	246:246
ZAR51				368:368	358:358	176:182	231:231	198:198	200:200	310:310	179:179	238:238	246:246
ZAR52				368:368	358:358	176:182	231:231	198:198	200:200	310:310	179:179	238:238	246:246
ZAR53				374:374	358:358	182:182	231:231	198:198	200:200	310:310	179:179	238:238	246:246
ZAR54				374:374	358:358	182:182	231:231	198:198	200:200	310:310	179:179	238:238	246:246
ZAR55				374:374	358:358	182:182	231:231	198:198	200:200	310:310	179:179	238:238	246:246
ZAR56				360:360	358:358	182:182	231:231	198:198	200:200	310:310	179:179	238:238	246:246
ZAR57				360:360	358:358	182:182	231:231	198:198	200:200	310:310	179:179	238:238	246:246
Pop HUE1   		
HUE158				360:360	358:358	182:182	231:231	198:198	200:200	310:310	173:173	238:238	246:246
HUE159				360:360	358:358	182:182	231:231	198:198	200:200	310:310	173:173	238:238	246:246
HUE160				360:360	358:358	182:182	231:231	198:198	200:200	310:310	173:173	238:238	246:246
HUE161				360:360	358:358	182:182	231:231	198:198	200:200	310:310	173:173	238:238	246:246
HUE162				360:360	358:358	182:182	231:231	198:198	200:200	310:310	179:179	238:238	246:246
HUE163				360:360	358:358	182:182	231:231	198:198	200:200	310:310	173:173	238:238	246:246
HUE164				360:360	358:358	182:182	231:231	198:198	200:200	310:310	173:173	238:238	246:246
HUE165				360:360	358:358	182:182	231:231	198:198	200:200	310:310	179:179	238:238	246:246
HUE166				360:360	358:358	182:182	231:231	198:198	200:200	310:310	173:173	238:238	246:246
HUE167				360:360	358:358	182:182	231:231	198:198	200:200	310:310	173:173	238:238	246:246
Pop HUE2    		
HUE268				368:368	358:358	182:182	231:231	198:198	200:200	310:310	173:173	238:238	246:246
HUE269				368:368	358:358	182:182	231:231	198:198	200:200	310:310	173:173	238:238	246:246
HUE270				368:368	358:358	182:182	231:231	198:198	200:200	310:310	173:173	238:238	246:246
HUE271				368:368	358:358	182:182	231:231	198:198	200:200	310:310	179:179	238:238	246:246
HUE272				368:368	358:358	182:182	231:231	198:198	200:200	310:310	173:173	238:238	246:246
HUE273				368:368	358:358	182:182	231:231	198:198	200:200	310:310	173:173	238:238	246:246
HUE274				368:368	358:358	182:182	231:231	198:198	200:200	310:310	173:173	238:238	246:246
HUE275				368:368	358:358	182:182	231:231	198:198	200:200	310:310	173:173	238:238	246:246
HUE276				368:368	358:358	182:182	231:231	198:198	200:200	310:310	179:179	238:238	246:246
HUE277				368:368	358:358	182:182	231:231	198:198	200:200	310:310	173:173	238:238	246:246
Pop HUE3   		
HUE378				368:368	358:358	182:182	227:227	198:198	200:200	310:310	173:173	238:238	246:246
HUE379				368:368	358:358	182:182	227:227	198:198	200:200	310:310	173:173	238:238	246:246
HUE380				368:368	358:358	182:182	227:227	198:198	200:200	310:310	173:173	238:238	246:246
HUE381				368:368	358:358	182:182	227:227	198:198	200:200	310:310	173:173	238:238	246:246
HUE382				368:368	358:358	182:182	227:227	198:198	200:200	310:310	173:173	238:238	246:246
HUE383				368:368	358:358	182:182	227:227	198:198	200:200	310:310	173:173	238:238	246:246
HUE384				368:368	358:358	182:182	227:227	198:198	200:200	310:310	173:173	238:238	246:246
HUE385				368:368	358:358	182:182	227:227	198:198	200:200	310:310	179:179	238:238	246:246
HUE386				368:368	358:358	182:182	227:227	198:198	200:200	310:310	173:173	238:238	246:246
HUE387				368:368	358:358	182:182	227:227	198:198	200:200	310:310	173:173	238:238	246:246
Pop HUE4   		
HUE488				368:368	358:358	182:182	227:227	198:198	200:200	310:310	173:173	238:238	246:246
HUE489				368:368	358:358	182:182	227:227	198:198	200:200	310:310	179:179	238:238	246:246
HUE490				368:368	358:358	182:182	227:227	198:198	200:200	310:310	179:179	238:238	246:246
HUE491				368:368	358:358	182:182	227:227	198:198	200:200	310:310	179:179	238:238	246:246
HUE492				368:368	358:358	182:182	227:227	198:198	200:200	310:310	179:179	238:238	246:246
HUE493				368:368	358:358	182:182	227:227	198:198	200:200	310:310	179:179	238:238	246:246
HUE494				368:368	358:358	182:182	227:227	198:198	200:200	310:310	173:173	238:238	246:246
HUE495				368:368	358:358	182:182	227:227	198:198	200:200	310:310	179:179	238:238	246:246
HUE496				368:368	358:358	182:182	227:227	198:198	200:200	310:310	179:179	238:238	246:246
HUE497				368:368	358:358	182:182	225:225	198:198	200:200	310:310	173:173	238:238	246:246
Pop HUE5   		
HUE598				368:368	358:358	182:182	225:225	198:198	200:200	310:310	173:173	238:238	246:246
HUE599				368:368	358:358	182:182	227:227	198:198	200:200	310:310	173:173	238:238	246:246
HUE5100				368:368	358:358	182:182	227:227	198:198	200:200	310:310	173:173	238:238	246:246
HUE5101				368:368	358:358	182:182	227:227	198:198	200:200	310:310	173:173	238:238	246:246
HUE5102				368:368	358:358	182:182	227:227	198:198	200:200	310:310	173:173	238:238	246:246
HUE5103				368:368	358:358	182:182	227:227	198:198	200:200	310:310	173:173	238:238	246:246
HUE5104				368:368	358:358	182:182	227:227	198:198	200:200	310:310	173:173	238:238	246:246
HUE5105				368:368	358:358	182:182	227:227	198:198	200:200	310:310	173:173	238:238	246:246
HUE5106				368:368	358:358	182:182	227:227	198:198	200:200	310:310	173:173	238:238	246:246
HUE5107				368:368	358:358	182:182	227:227	198:198	200:200	310:310	173:173	238:238	246:246
Pop NAV1   		
NAV1108				368:368	358:358	182:182	225:225	198:198	200:200	310:310	179:179	234:234	246:246
NAV1109				368:368	358:358	182:182	225:225	198:198	200:200	310:310	179:179	234:234	246:246
NAV1110				368:368	358:358	182:182	225:225	198:198	200:200	310:310	179:179	234:234	246:246
NAV1111				368:368	358:358	182:182	225:225	198:198	200:200	310:310	179:179	234:234	246:246
NAV1112				368:368	358:358	182:182	225:225	198:198	200:200	310:310	179:179	234:234	246:246
NAV1113				368:368	358:358	182:182	225:225	198:198	200:200	310:310	179:179	234:234	246:246
NAV1114				368:368	358:358	182:182	225:225	198:198	200:200	310:310	179:179	234:234	246:246
NAV1115				368:368	358:358	182:182	225:225	198:198	200:200	310:310	179:179	234:234	246:246
NAV1116				368:368	358:358	182:182	225:225	198:198	200:200	310:310	179:179	234:234	246:246
NAV1117				368:368	358:358	182:182	225:225	198:198	200:200	310:310	179:179	234:234	246:246
Pop NAV2  		
NAV2118				368:368	358:358	182:182	225:225	198:198	200:200	310:310	179:179	234:234	246:246
NAV2119				368:368	358:358	182:182	225:225	198:198	200:200	310:310	179:179	234:234	246:246
NAV2120				368:368	358:358	182:182	225:225	198:198	200:200	310:310	179:179	234:234	246:246
NAV2121				368:368	358:358	182:182	225:225	198:198	200:200	310:310	179:179	234:234	246:246
NAV2122				368:368	358:358	182:182	225:225	198:198	200:200	310:310	179:179	234:234	246:246
NAV2123				368:368	358:358	182:182	225:225	198:198	200:200	310:310	179:179	234:234	246:246
NAV2124				368:368	358:358	182:182	225:225	198:198	200:200	310:310	179:179	234:234	246:246
NAV2125				368:368	358:358	182:182	225:225	198:198	200:200	310:310	179:179	234:234	246:246
NAV2126				368:368	358:358	182:182	225:225	198:198	200:200	310:310	179:179	234:234	246:246
NAV2127				368:368	358:358	182:182	225:225	198:198	200:200	310:310	179:179	234:234	246:246
Pop LLE1   					
LLE128				368:368	358:358	178:178	227:227	198:198	200:200	310:310	191:191	234:234	244:244
LLE129				368:368	358:358	178:178	225:225	198:198	200:200	310:310	191:191	234:234	244:244
LLE130				368:368	358:358	178:178	225:225	198:198	200:200	310:310	191:191	234:234	244:244
LLE131				368:368	358:358	178:178	225:225	198:198	200:200	310:310	191:191	234:234	244:244
LLE132				368:368	358:358	178:178	225:225	198:198	200:200	310:310	191:191	234:234	244:244
LLE133				368:368	358:358	178:178	225:225	198:198	200:200	310:310	191:191	234:234	244:244
LLE134				368:368	358:358	178:178	225:225	198:198	200:200	310:310	191:191	234:234	244:244
LLE135				368:368	358:358	178:178	225:225	198:198	200:200	310:310	191:191	234:234	244:244
LLE136				368:368	358:358	178:178	225:225	198:198	200:200	310:310	191:191	234:234	244:244
LLE137				368:368	358:358	178:178	225:225	198:198	200:200	310:310	191:191	234:234	244:244
