# Supplementary material for: Environmental isolation explains Iberian genetic diversity in the highly homozygous model grass Brachypodium distachyon
Source: BMC Evol Biol. 2017 Jun 15;17:139. doi: 10.1186/s12862-017-0996-x (PMC5472904; doi:10.1186/s12862-017-0996-x)
Supplement: Supplementary file 2 — Description of the bioclimatic worldclim layers (http://www.worldclim.org/bioclim) used in the correlation analysis (XLSX 10 kb) [file 12862_2017_996_MOESM2_ESM.xlsx]

## Sheet: bioclimatic_variables
Table S2. Description of the bioclimatic wordclim layers used in the correlation analysis.
		Correlation?	Used in the Pearson correlation analysis?
BIO1 = Annual Mean Temperature		NO	YES
BIO2 = Mean Diurnal Range (Mean of monthly (max temp - min temp))		NO	YES
BIO3 = Isothermality (BIO2/BIO7) (* 100)		NO	YES
BIO4 = Temperature Seasonality (standard deviation *100)		NO	YES
BIO5 = Max Temperature of Warmest Month		NO	YES
BIO6 = Min Temperature of Coldest Month		YES: with BIO5	NO
BIO7 = Temperature Annual Range (BIO5-BIO6)		NO	YES
BIO8 = Mean Temperature of Wettest Quarter		NO	YES
BIO9 = Mean Temperature of Driest Quarter		NO	YES
BIO10 = Mean Temperature of Warmest Quarter		YES: with BIO8	NO
BIO11 = Mean Temperature of Coldest Quarter		YES: with BIO8	NO
BIO12 = Annual Precipitation		NO	YES
BIO13 = Precipitation of Wettest Month		NO	YES
BIO14 = Precipitation of Driest Month		YES: with BIO12	NO
BIO15 = Precipitation Seasonality (Coefficient of Variation)		NO	YES
BIO16 = Precipitation of Wettest Quarter		YES: with BIO9	NO
BIO17 = Precipitation of Driest Quarter		YES: with BIO9	NO
BIO18 = Precipitation of Warmest Quarter		YES: with BIO9	NO
BIO19 = Precipitation of Coldest Quarter		YES: with BIO9	NO
